# Supplementary material for: Bread Wheat Landraces Adaptability to Low-Input Agriculture
Source: Plants (Basel). 2023 Jul 6;12(13):2561. doi: 10.3390/plants12132561 (PMC10347258; doi:10.3390/plants12132561)
Supplement: Supplementary file 1 [file plants-12-02561-s001.zip]

Archive with 1 entries (1 files):
- plants-2447935-supplementary.pdf
